# Supplementary material for: Exportations of Symptomatic Cases of MERS-CoV Infection to Countries outside the Middle East
Source: Emerg Infect Dis. 2016 Apr;22(4):723–5. doi: 10.3201/eid2204.150976 (PMC4806968; doi:10.3201/eid2204.150976)
Supplement: Technical Appendix 2 — Index on estimating spread of Middle East respiratory syndrome coronavirus (MERS-CoV) infection by travel. [file 15-0976-Techapp-s2.xlsx]

## Sheet: Index
	Technical Appendix 2. Index for estimating disease spread via travel
	Index
		Calculations	worksheet that calculates expected number of importations, given travel duration, volume and country demographics
			Cell D5: choose types of cases
			grey cells: input cells
			white cells: result cells
			Country Other: lines 20, 36, 52, 68 - specify data for another country
		Sources	references to travel and demographics data

## Sheet: Calculations
		Estimating disease spread via travel
		Types of cases	Symptomatic
		Destination Country	Country of Origin: Jordan				Travel patterns to destination country				Underreporting	Results
			Population	Cases	Days	Rate of infection per person days	ME residents visiting abroad		Returning visitors to the ME			Via source country residents visiting abroad				Via returning visitors to the source countries
							Length of stay	Number of travelers	Length of stay	Number of travelers		Probability	Expected importations	Lower Bound	Upper Bound	Probability	Expected importations	Lower Bound	Upper Bound
		Algeria	6388000	7	745	1.47088e-09	10.2	n.a.	4.2	9330	10	n.a.	n.a.	n.a.	n.a.	0.000576212	0.000576379	0	3.68888
		Austria					10.2	n.a.	4.2	11633		n.a.	n.a.	n.a.	n.a.	0.000718393	0.000718651	0	3.68888
		France					10.2	n.a.	4.2	41812		n.a.	n.a.	n.a.	n.a.	0.00257968	0.00258302	0	3.68888
		Italy					10.2	21114	4.2	39631		0.00316271	0.00316773	0	3.68888	0.00244529	0.00244828	0	3.68888
		Greece					10.2	n.a.	4.2	3368		n.a.	n.a.	n.a.	n.a.	0.000208043	0.000208065	0	3.68888
		Netherlands					10.2	n.a.	4.2	22586		n.a.	n.a.	n.a.	n.a.	0.00139432	0.00139529	0	3.68888
		Malaysia					10.2	8529	4.2	22855		0.00127878	0.0012796	0	3.68888	0.00141091	0.00141191	0	3.68888
		Tunisia					10.2	3190	4.2	3988		0.00047848	0.000478595	0	3.68888	0.000246336	0.000246366	0	3.68888
		UK					10.2	15300	4.2	69845		0.00229282	0.00229545	0	3.68888	0.00430551	0.00431481	0	3.68888
		US					10.2	19450	4.2	141424		0.00291382	0.00291808	0	3.68888	0.00869868	0.00873674	0	3.68888
		Other					Input value	Input value	Input value	Input value		n.a.	n.a.	n.a.	n.a.	n.a.	n.a.	n.a.	n.a.
		Destination Country	Country of Origin: Kingdom of Saudi Arabia				Travel patterns to destination country				Underreporting	Results
			Population	Cases	Days	Rate of infection per person days	ME residents visiting abroad		Returning visitors to the ME			Via source country residents visiting abroad				Via returning visitors to the source countries
							Length of stay	Number of travelers	Length of stay	Number of travelers		Probability	Expected importations	Lower Bound	Upper Bound	Probability	Expected importations	Lower Bound	Upper Bound
		Algeria	29195895	826	745	3.79754e-08	10.2	n.a.	10.2	226139	10	n.a.	n.a.	n.a.	n.a.	0.583532	0.875947	0.000491035	4.6742
		Austria					10.2	n.a.	5.6	3601		n.a.	n.a.	n.a.	n.a.	0.00762871	0.00765796	0	3.68888
		France					10.2	n.a.	8.3	37496		n.a.	n.a.	n.a.	n.a.	0.111469	0.118186	0	3.68888
		Italy					10.2	50654	4.8	16026		0.178158	0.196208	0	3.68888	0.0287899	0.0292125	0	3.68888
		Greece					10.2	n.a.	10.2	3435		n.a.	n.a.	n.a.	n.a.	0.0132173	0.0133054	0	3.68888
		Netherlands					10.2	n.a.	8.7	15271		n.a.	n.a.	n.a.	n.a.	0.0492016	0.0504532	0	3.68888
		Malaysia					10.2	102365	10.2	165086		0.327336	0.39651	0	3.68888	0.472422	0.639459	0.000491035	4.6742
		Tunisia					10.2	6259	10.2	54217		0.0239526	0.0242442	0	3.68888	0.189423	0.210009	0	3.68888
		UK					10.2	110600	5.3	135260		0.348454	0.428408	0	3.68888	0.238326	0.272237	0	3.68888
		US					10.2	182225	10.2	80003		0.506309	0.705846	0.000491035	4.6742	0.266473	0.309891	0	3.68888
		Other					Input value	Input value	Input value	Input value		n.a.	n.a.	n.a.	n.a.	n.a.	n.a.	n.a.	n.a.
		Destination Country	Country of Origin: Qatar				Travel patterns to destination country				Underreporting	Results
			Population	Cases	Days	Rate of infection per person days	ME residents visiting abroad		Returning visitors to the ME			Via source country residents visiting abroad				Via returning visitors to the source countries
							Length of stay	Number of travelers	Length of stay	Number of travelers		Probability	Expected importations	Lower Bound	Upper Bound	Probability	Expected importations	Lower Bound	Upper Bound
		Algeria	1833000	9	745	6.59058e-09	10.2	n.a.	1.4	n.a.	10	n.a.	n.a.	n.a.	n.a.	n.a.	n.a.	n.a.	n.a.
		Austria					10.2	n.a.	1.4	n.a.		n.a.	n.a.	n.a.	n.a.	n.a.	n.a.	n.a.	n.a.
		France					10.2	n.a.	1.4	n.a.		n.a.	n.a.	n.a.	n.a.	n.a.	n.a.	n.a.	n.a.
		Italy					10.2	n.a.	1.4	n.a.		n.a.	n.a.	n.a.	n.a.	n.a.	n.a.	n.a.	n.a.
		Greece					10.2	n.a.	1.4	n.a.		n.a.	n.a.	n.a.	n.a.	n.a.	n.a.	n.a.	n.a.
		Netherlands					10.2	n.a.	1.4	n.a.		n.a.	n.a.	n.a.	n.a.	n.a.	n.a.	n.a.	n.a.
		Malaysia					10.2	7742	1.4	n.a.		0.00519096	0.00520448	0	3.68888	n.a.	n.a.	n.a.	n.a.
		Tunisia					10.2	1255	1.4	n.a.		0.000843305	0.00084366	0	3.68888	n.a.	n.a.	n.a.	n.a.
		UK					10.2	45700	1.4	n.a.		0.0302542	0.0307213	0	3.68888	n.a.	n.a.	n.a.	n.a.
		US					10.2	24043	1.4	n.a.		0.0160327	0.0161627	0	3.68888	n.a.	n.a.	n.a.	n.a.
		Other					Input value	Input value	Input value	Input value		n.a.	n.a.	n.a.	n.a.	n.a.	n.a.	n.a.	n.a.
		Destination Country	Country of Origin: United Arab Emirates				Travel patterns to destination country				Underreporting	Results
			Population	Cases	Days	Rate of infection per person days	ME residents visiting abroad		Returning visitors to the ME			Via source country residents visiting abroad				Via returning visitors to the source countries
							Length of stay	Number of travelers	Length of stay	Number of travelers		Probability	Expected importations	Lower Bound	Upper Bound	Probability	Expected importations	Lower Bound	Upper Bound
		Algeria	8264070	67	745	1.08824e-08	10.2	n.a.	n.a.	n.a.	10	n.a.	n.a.	n.a.	n.a.	n.a.	n.a.	n.a.	n.a.
		Austria					10.2	n.a.	n.a.	n.a.		n.a.	n.a.	n.a.	n.a.	n.a.	n.a.	n.a.	n.a.
		France					10.2	n.a.	3.74	227513		n.a.	n.a.	n.a.	n.a.	0.0884403	0.0925982	0	3.68888
		Italy					10.2	73776	5.07	168637		0.0786283	0.0818917	0	3.68888	0.088846	0.0930434	0	3.68888
		Greece					10.2	n.a.	n.a.	n.a.		n.a.	n.a.	n.a.	n.a.	n.a.	n.a.	n.a.	n.a.
		Netherlands					10.2	n.a.	3.87	106174		n.a.	n.a.	n.a.	n.a.	0.0437301	0.044715	0	3.68888
		Malaysia					10.2	18233	n.a.	n.a.		0.0200353	0.0202387	0	3.68888	n.a.	n.a.	n.a.	n.a.
		Tunisia					10.2	1319	n.a.	n.a.		0.00146302	0.0014641	0	3.68888	n.a.	n.a.	n.a.	n.a.
		UK					10.2	256400	4.71	848992		0.247689	0.284605	0	3.68888	0.352839	0.43516	0	3.68888
		US					10.2	72949	5.66	597974		0.0777821	0.0809737	0	3.68888	0.308103	0.368318	0	3.68888
		Other					Input value	Input value	Input value	Input value		n.a.	n.a.	n.a.	n.a.	n.a.	n.a.	n.a.	n.a.

## Sheet: Sources
	Estimating disease spread via travel - sources
	Demographic data
	GCC Statistical Center. Qatar social statistics 2003–2012 [cited 2015 Dec 29]. http://gccstat.org/en/elibrary/publications/qatar/item/qatar-social-statistics-2003-2012
	Jordan Department of Statistics. Jordan Statistical Yearbook 2012.
	United Arab Emirates National Bureau of Statistics. Population estimates 2006–2010 [cited 2016 Jan 04]. http://www.fcsa.gov.ae/EnglishHome/ReportDetailsEnglish/tabid/121/Default.aspx?ItemId=1914&PTID=104&MenuId=1
	Saudi Arabia Central Department of Statistics and Information. Facts about Kingdom [cited 2016 Jan 04]. http://www.cdsi.gov.sa/english/index.php?option=com_content&view=article&id=56&Itemid=147
	Travel data
	World Tourism Organization. Yearbook of Tourism Statistics 2008–2012, 2014 Edition. [cited 2016 Jan 04]. http://www2.unwto.org/publication/yearbook-tourism-statistics-data-2008-2012-2014-edition
	Dubai Department of Tourism & Commerce Marketing. Hotel Statistics [cited 2016 Jan 04]. http://dubaitourism.ae.php54-1.ord1-1.websitetestlink.com/trade-resources/statistics/hotel-statistics
	Abu Dhabi Tourism and Culture Authority. Hotel Establishment Statistics Monthly report April & Year to Date (January - April) [cited 2014 July 01]. http://tcaabudhabi.ae/en/about/Pages/reports-and-statistics.aspx
	World Tourism Organization. Compendium of Tourism Statistics 2008–2012, 2014 Edition. [cited 2016 Jan 04] http://www2.unwto.org/publication/compendium-tourism-statistics-data-2008-2012-2014-edition
	Tourism Statistical Database. 2006 [cited 2014 July 01]. http://tsdb.mas.gov.sa
	Under-reporting ratio
	Cauchemez S, et al. Middle East respiratory syndrome coronavirus: quantification of the extent of the epidemic, surveillance biases, and transmissibility. Lancet Infect Dis 2014;14(1):50-6.

## Sheet: Aux - Types of Cases
	Symptomatic
	Other
	Number of cases in Saudi Arabia between Dec 1 2012 and Dec 1 2013
	125
	Total Cases
	44951
